# Supplementary material for: Hydrophobic Drug Delivery Platforms Based on Covalent Organic Frameworks for Combined Treatment of Alzheimer’s Disease
Source: Int J Mol Sci. 2025 Nov 6;26(21):10803. doi: 10.3390/ijms262110803 (PMC12609929; doi:10.3390/ijms262110803)
Supplement: Supplementary file 1 [file ijms-26-10803-s001.zip]

Archive with 1 entries (1 files):
- ijms-3918321-supplementary.pdf
